# Supplementary material for: Accuracy measurement of different marker based motion analysis systems for biomechanical applications: A round robin study
Source: PLoS One. 2022 Jul 11;17(7):e0271349. doi: 10.1371/journal.pone.0271349 (PMC9273086; doi:10.1371/journal.pone.0271349)
Supplement: S1 Table — Measurement data from the seven measurement systems using the setup with the coordinate measurement machine. Values of the zero offset measurement and for the measurement points approached in the x, y and z directions. (XLSX) [file pone.0271349.s001.xlsx]

## Sheet: Zero_offset
Pontos_zero_offset
	x-axis			y-axis
	value_x	CMM ref_x	Deviation_x	value_y	CMM ref_y	Deviation_y	value_z	CMM ref_z	Deviation_z
zero 1 in mm
move 1 in mm	10.0014	10.001	0.000444	9.9998	10	0.0002	9.99215	10	0.007848
zero 2 in mm	0.006704	0.001732	0.004972	0.004624	0.001	0.003624	0.009206	0.001	0.008206
move 2 in mm	10.0025	10.002	0.000528	9.99905	10	0.000954	9.99139	10	0.00861
zero 3 in mm	0.009432	0.00141	0.008022	0.003698	0	0.003698	0.006782	0.00141	0.005372
move 3 in mm	10.0013	10.001	0.000338	10.0002	10	0.000172	9.99144	10	0.008564
zero 4 in mm	0.005516	0.00173	0.003786	0.00378	0	0.00378	0.005694	0.00141	0.004284
move 4 in mm	10.0018	10.001	0.000786	9.99927	10	0.000732	9.98578	10	0.014216
zero 5 in mm	0.004216	0.00141	0.002806	0.00565	0	0.00565	0.006688	0.00141	0.005278
move 5 in mm	10.0011	10	0.001072	9.9984	10	0.001602	9.98807	10	0.01193
zero 6 in mm	0.006534	0.001	0.005534	0.00355	0	0.00355	0.013168	0.00141	0.011758
Mean value total in µm			2.8288			2.3962			8.6066
SD total in µm			2.6717			1.89403			3.22157
Mean value zero in µm			5.024			4.0604			6.9796
SD zero in µm			1.98135			0.892712			3.0448
Mean value move in µm			0.6336			0.732			10.2336
SD move in µm			0.295761			0.592201			2.73185
Core_zero_offset
	value_x	CMM ref_x	Deviation_x	value_y	CMM ref_y	Deviation_y	value_z	CMM ref_z	Deviation_z
zero 1 in mm	0.0026902	0.001		0.0026054	0		0.010804	0.001
move 1 in mm	10.0006	10.001	0.0004221	9.75923	10	0.240775	9.99039	10	0.0096128
zero 2 in mm	0.0035536	0.00173205	0.00182155	0.003413	0	0.003413	0.010705	0.001	0.009705
move 2 in mm	10.0007	10.001	0.0003321	9.99644	10	0.00355925	9.98572	10	0.0142776
zero 3 in mm	0.0041532	0.001	0.0031532	0.002152	0	0.002152	0.012132	0.001	0.011132
move 3 in mm	9.99978	10.001	0.0012182	9.99701	10	0.00299225	9.99199	10	0.0080146
zero 4 in mm	0.0026394	0.00141421	0.00122519	0.002773	0.001	0.001773	0.0065856	0.001	0.0055856
move 4 in mm	10.0001	10	5.26e-05	9.99678	10	0.00321625	9.99131	10	0.0086944
zero 5 in mm	0.0024838	0	0.0024838	0.0047462	0.001	0.0037462	0.0072302	0.001	0.0062302
move 5 in mm	9.99958	10	0.0004212	9.99764	10	0.0023648	9.99119	10	0.008806
zero 6 in mm	0.0009646	0	0.0009646	0.003713	0	0.003713	0.0068936	0.001	0.0058936
Mean value total in µm			1.20945			2.93959			8.79518
SD total in µm			1.0103			0.758164			2.64435
Mean value zero in µm			1.92967			2.95944			7.70928
SD zero in µm			0.900477			0.928999			2.53438
Mean value move in µm			0.48924			3.03314			9.88108
SD move in µm			0.434703			0.502882			2.52236
Aramis_zero_offset
	value_x	CMM ref_x	Deviation_x	value_y	CMM ref_y	Deviation_y	value_z	CMM ref_z	Deviation_z
zero 1 in mm	0.00545	0.001		0.0048858	0		0.0272386	0
move 1 in mm	9.99758	10	0.00241683	10.0001	10	6.415e-05	10.0166	10	0.0165578
zero 2 in mm	0.002867	0.001	0.001867	0.0046504	0	0.0046504	0.0178306	0.001	0.0168306
move 2 in mm	9.99922	10	0.0007784	10.0007	10	0.00074935	10.0237	10	0.0237006
zero 3 in mm	0.004037	0.001	0.003037	0.0066418	0	0.0066418	0.031586	0.001	0.030586
move 3 in mm	9.99853	10	0.0014726	9.99873	10	0.00127285	10.0141	10	0.0140872
zero 4 in mm	0.0047892	0.001	0.0037892	0.0040872	0	0.0040872	0.0135732	0.00141421	0.012159
move 4 in mm	9.99792	10	0.002084	10.0005	10	0.00053615	10.0229	10	0.0228908
zero 5 in mm	0.0066844	0.001	0.0056844	0.004586	0.001	0.003586	0.013815	0.00141421	0.0124008
move 5 in mm	9.99752	10	0.002478	9.9991	10	0.00090445	10.0141	10	0.0141229
zero 6 in mm	0.0103212	0.001	0.0093212	0.0079442	0	0.0079442	0.0175978	0.00141421	0.0161836
Mean value total in µm			3.29286			3.04365			17.9519
SD total in µm			2.51515			2.77023			5.93818
Mean value zero in µm			4.73976			5.38192			17.632
SD zero in µm			2.9128			1.84319			7.54761
Mean value move in µm			1.84597			0.70539			18.2719
SD move in µm			0.717829			0.448163			4.70289
Q-400_zero_offset
	value_x	CMM ref_x	Deviation_x	value_y	CMM ref_y	Deviation_y	value_z	CMM ref_z	Deviation_z
zero 1 in mm	0.0042408	0.00173205		0.00127314	0.00141421		0.00453775	0.001
move 1 in mm	10.0087	10.001	0.0076556	10.0105	10.001	0.00947016	10.0044	10	0.00436276
zero 2 in mm	0.00229874	0.00173205	0.000566691	0.00162558	0	0.00162558	0.00418735	0	0.00418735
move 2 in mm	10.0081	10	0.00810665	10.0096	10	0.00960375	9.9959	10	0.00409753
zero 3 in mm	0.00652638	0.001	0.00552638	0.0010366	0	0.0010366	0.0110519	0.001	0.0100519
move 3 in mm	10.0082	10	0.00815875	10.0092	10	0.00918618	10.0033	10	0.00328551
zero 4 in mm	0.00416885	0.00173205	0.0024368	0.000846051	0	0.000846051	0.00507387	0.001	0.00407387
move 4 in mm	10.0084	10.001	0.0074193	10.0092	10	0.00916216	10.0142	10	0.0142065
zero 5 in mm	0.00330975	0.00141421	0.00189553	0.00256649	0	0.00256649	0.00911298	0.00141421	0.00769877
move 5 in mm	10.0087	10	0.00867136	10.0092	10	0.00918913	10.0041	10	0.00407213
zero 6 in mm	0.00214183	0.001	0.00114183	0.00208551	0	0.00208551	0.0147592	0.00141421	0.013345
Mean value total in µm			5.15789			5.47716			6.93812
SD total in µm			3.27937			4.08334			4.16571
Mean value zero in µm			2.31345			1.63205			7.87137
SD zero in µm			1.9324			0.716103			3.96036
Mean value move in µm			8.00233			9.32228			6.00488
SD move in µm			0.485567			0.201859			4.60247
OptiTrack_zero_offset
	value_x	CMM ref_x	Deviation_x	value_y	CMM ref_y	Deviation_y	value_z	CMM ref_z	Deviation_z
zero 1 in mm
move 1 in mm	9.9436	10	0.0564007	9.94792	10	0.0520815	9.96387	9.999	0.0351343
zero 2 in mm	0.024238	0.001	0.023238	0.00211095	0	0.00211095	0.00223752	0.001	0.00123752
move 2 in mm	9.94312	10	0.0568774	9.96349	10	0.0365116	9.98795	9.999	0.0110529
zero 3 in mm	0.0460816	0.00141421	0.0446674	2.63447e-05	0	2.63447e-05	0.00302142	0.001	0.00202142
move 3 in mm	9.94408	10	0.0559225	9.95433	10	0.0456745	9.99734	9.999	0.00165875
zero 4 in mm	0.00184135	0.001	0.000841352	0.0197606	0.001	0.0187606	0.00547937	0.00141421	0.00406515
move 4 in mm	9.94433	10	0.0556654	9.96264	10	0.0373578	9.95328	9.999	0.0457181
zero 5 in mm	0.0580627	0.001	0.0570627	0.00530085	0.001	0.00430085	0.00783435	0.00141421	0.00642014
move 5 in mm	9.9437	10	0.0563011	9.95318	10	0.046822	9.95128	9.999	0.0477195
zero 6 in mm	0.00437698	0.001	0.00337698	0.00395908	0.00141421	0.00254487	0.00144354	0.00141421	2.93243e-05
Mean value total in µm			41.0354			24.6191			15.5057
SD total in µm			23.0369			21.1871			19.3957
Mean value zero in µm			25.8373			5.54872			2.75471
SD zero in µm			24.8275			7.54071			2.52091
Mean value move in µm			56.2334			43.6895			28.2567
SD move in µm			0.465439			6.62932			20.8232
CMS_zero_offset
	value_x	CMM ref_x	Deviation_x	value_y	CMM ref_y	Deviation_y	value_z	CMM ref_z	Deviation_z
zero 1 in mm	0	0		0	0.001		0	0.00141421
move 1 in mm	9.99858	10	0.00142089	9.73958	10	0.260422	10.2961	10	0.296068
zero 2 in mm	0.277313	0.00141421	0.275899	0.320696	0.001	0.319696	0.256493	0	0.256493
move 2 in mm	10.3246	10	0.324592	10.1456	10	0.145645	10.1178	10	0.117753
zero 3 in mm	0.394224	0.001	0.393224	0.197454	0.001	0.196454	0.544089	0.00141421	0.542675
move 3 in mm	10.49	10	0.489985	10.0727	10	0.0727498	9.7047	10	0.295303
zero 4 in mm	0.288776	0.001	0.287776	0.104049	0.001	0.103049	0.298403	0.001	0.297403
move 4 in mm	10.2415	10	0.241507	10.2863	10	0.286336	9.72905	10	0.270948
zero 5 in mm	0.53465	0.001	0.53365	0.252151	0.001	0.251151	0.321514	0.001	0.320514
move 5 in mm	10.5351	10	0.535135	10.2763	10	0.276259	9.91365	10	0.0863505
zero 6 in mm		0.001	0.001		0.001	0.001		0.001	0.001
Mean value total in µm			308.419			191.276			248.451
SD total in µm			193.581			106.073			150.474
Mean value zero in µm			298.31			174.27			283.617
SD zero in µm			195.832			125.147			193.178
Mean value move in µm			318.528			208.282			213.284
SD move in µm			213.8			94.5041			102.645
Optotrak_zero_offset
	value_x	CMM ref_x	Deviation_x	value_y	CMM ref_y	Deviation_y	value_z	CMM ref_z	Deviation_z
zero 1 in mm		0.00141421			0.001			0.002
move 1 in mm	9.96629	10.001	0.0347116	9.93767	10	0.0623308	9.86244	10	0.137564
zero 2 in mm	0.0199068	0.001	0.0189068	0.0062147	0.00141421	0.00480049	0.00961142	0.001	0.00861142
move 2 in mm	9.96447	10.001	0.0365251	9.9384	10	0.0615999	9.86852	10	0.131478
zero 3 in mm	0.0081678	0.001	0.0071678	0.0143945	0.00141421	0.0129803	0.0117789	0.001	0.0107789
move 3 in mm	9.96229	10.001	0.0387088	9.93962	10	0.0603798	9.86714	10	0.132864
zero 4 in mm	0.0349564	0	0.0349564	0.0150332	0	0.0150332	0.0130314	0	0.0130314
move 4 in mm	9.95999	10.001	0.0410057	9.94016	10	0.0598373	9.8696	10	0.130404
zero 5 in mm	0.0323048	0	0.0323048	0.0214269	0	0.0214269	0.0113898	0	0.0113898
move 5 in mm	9.95674	10.001	0.0442634	9.9383	10	0.0616965	9.86724	10	0.132761
zero 6 in mm	0.0289643	0.001	0.0279642	0.0211476	0.001	0.0201476	0.0172739	0	0.0172739
Mean value total in µm			31.6515			38.0233			72.6157
SD total in µm			11.137			24.8042			63.7285
Mean value zero in µm			24.26			14.8777			12.2171
SD zero in µm			11.332			6.63019			3.23992
Mean value move in µm			39.0429			61.1689			133.014
SD move in µm			3.75224			1.0259			2.73684

## Sheet: X-axis
Pontos_step_x
	M1	Ref1	Dev1	M2	Ref2	Dev2	M3	Ref3	Dev3	M4	Ref4	Dev4	M5	Ref4	Dev5	Mean total in µm	Dev total in µm
P1	0.102616	0.1	0.002616	0.101952	0.101	0.000952	0.099852	0.10201	0.002158	0.099558	0.10201	0.002452	0.101178	0.103	0.001822	2	0.659301
P2	1.00352	1	0.003518	1.00002	1.001	0.000978	0.994836	1.002	0.007164	0.999872	1.002	0.002128	1.00104	1.002	0.000964	2.9504	2.57823
P3	3.003	3.001	0.001998	3.00151	3.001	0.00051	2.99909	3.002	0.002908	2.99949	3.002	0.002506	3.00044	3.002	0.001564	1.8972	0.927073
P4	5.00352	5.001	0.002524	5.0004	5.001	0.000602	4.99912	5.002	0.002876	4.9989	5.002	0.003098	5.00172	5.003	0.001284	2.0768	1.08226
P5	10.0024	10.001	0.001424	10.0011	10.001	0.000118	9.99838	10.002	0.003624	9.99748	10.002	0.004516	10.0007	10.003	0.002298	2.396	1.74256
P6	30.0039	30.001	0.002932	30.001	30.001	5e-05	29.9988	30.002	0.003234	29.9982	30.002	0.00379	30.0001	30.003	0.002934	2.588	1.4613
P7	50.0005	50.001	0.000548	49.9997	50.002	0.00232	49.9959	50.002	0.006148	49.9966	50.002	0.005396	49.9979	50.003	0.00514	3.9104	2.37491
P8	70	70	2.2e-05	69.9987	70.002	0.003292	69.9972	70.002	0.004754	69.9975	70.002	0.004468	69.9986	70.003	0.004402	3.3876	1.96212
P9	99.9971	100	0.002856	99.9968	100.002	0.005224	99.9928	100.002	0.00917	99.9941	100.002	0.00793	99.9953	100.003	0.007718	6.5796	2.52649
Core_step_x
	M1	Ref1	Dev1	M2	Ref2	Dev2	M3	Ref3	Dev3	M4	Ref4	Dev4	M5	Ref4	Dev5	Mean total in µm	Dev total in µm
P1	0.0845058	0.100005	0.0161184	0.0838866	0.100005	0.0161184	0.0840046	0.1	0.0159954	0.0847884	0.1	0.0152116	0.0844198	0.1	0.0155802	15.8048	0.398544
P2	1.0003	1	0.0005384	1.00054	1	0.0005384	1.00029	1	0.0002908	1.00107	1	0.001067	0.999825	1	0.0001746	0.52184	0.343403
P3	3.00131	3	0.0011026	3.0011	3	0.0011026	3.00146	3	0.0014626	3.00149	3	0.0014892	3.00114	3	0.0011428	1.25996	0.198031
P4	4.99976	5	0.0006954	4.9993	5	0.0006954	5.00017	5	0.000168	5.00016	5	0.0001628	4.99901	5	0.0009872	0.54176	0.363639
P5	10.0002	10	0.0003286	9.99967	10	0.0003286	9.99996	10	4.12e-05	10.0001	10	0.000149	9.99921	10	0.0007856	0.3266	0.284466
P6	30	30	0.0001726	29.9998	30	0.0001726	30.0001	30	6.08e-05	30.0006	30	0.000553	29.9996	30	0.0003806	0.26792	0.196874
P7	49.9995	50	0.00083541	49.9992	50	0.00083541	49.9997	50	0.0002756	50.0014	50	0.001381	49.9996	50	0.000373	0.740084	0.44143
P8	70.0011	70	0.00131099	70.0013	70	0.00131099	70.0013	70	0.0012858	70.0019	70	0.0019226	70.0006	70	0.0005778	1.28164	0.476435
P9	100.001	100	1.4005e-05	100	100	1.4005e-05	100	100	0.000117	100.001	100	0.0006314	99.9998	100	0.000156805	0.186643	0.256494
Aramis_step_x
	M1	Ref1	Dev1	M2	Ref2	Dev2	M3	Ref3	Dev3	M4	Ref4	Dev4	M5	Ref4	Dev5	Mean total in µm	Dev total in µm
P1	0.115476	0.1	0.0154764	0.109472	0.1	0.0094722	0.105788	0.1	0.005788	0.111665	0.101005	0.0106596	0.110032	0.100005	0.0100272	10.2847	3.46558
P2	0.999934	1	6.56e-05	1.0005	1	0.0005044	0.999476	1	0.0005236	1.00001	1.001	0.0009867	0.999997	1	3.9e-06	0.41684	0.399279
P3	3.00106	3	0.0010598	3.00299	3	0.0029914	3.00103	3	0.0010324	3.00099	3	0.0009892	3.00189	3	0.0018918	1.59292	0.867173		#
P4	4.99789	5	0.0021066	4.99937	5	0.0006252	4.99777	5	0.0022332	4.9988	5	0.0011962	4.99904	5	0.000965	1.42524	0.710879
P5	9.99957	10.001	0.0014318	9.99955	10.001	0.0014472	9.99886	10	0.0011446	9.99944	10	0.0005606	9.99983	10	0.00016725	0.95029	0.566025
P6	29.9991	30.001	0.001881	30.0002	30.001	0.000831	29.9993	30	0.000735817	30.0004	30	0.0003758	29.9992	30	0.000768817	0.918487	0.566649
P7	50.0055	50	0.005474	50.0057	50	0.0056602	50.0021	50	0.00211419	50.0052	50	0.0052144	50.0054	50	0.00543478	4.77951	1.49836
P8	70.0074	70	0.007421	70.0078	70	0.0077784	70.0067	70	0.00672599	70.0086	70	0.0086398	70.0073	70	0.00725839	7.56472	0.710531
P9	100.004	100	0.0038084	100.003	100	0.0028874	100.003	100	0.0028814	100.003	100	0.0030104	100.003	100	0.00326859	3.17124	0.389195
Q-400_step_x
	M1	Ref1	Dev1	M2	Ref2	Dev2	M3	Ref3	Dev3	M4	Ref4	Dev4	M5	Ref4	Dev5	Mean total in µm	Dev total in µm
P1	0.100202	0.1	0.000201752	0.0996949	0.1	0.000305135	0.0981231	0.1	0.00187689	0.0989037	0.1	0.00109634	0.0997494	0.1	0.000250621	0.746149	0.731032
P2	1.00626	1.001	0.00526313	1.00543	1	0.00542827	1.00349	1	0.0034902	1.00332	1	0.00331952	1.00511	1	0.00510831	4.52189	1.02773
P3	3.0024	3.001	0.00140419	3.00063	3	0.000631053	3.00068	3	0.000678645	3.00022	3	0.000223211	3.00113	3	0.00113484	0.814388	0.461542
P4	5.00559	5.001	0.00459295	5.00462	5	0.00462392	5.00528	5	0.005278	5.00299	5	0.0029915	5.00331	5	0.00331211	4.1597	0.966556
P5	10.0096	10.001	0.00861535	10.0087	10	0.00872127	10.008	10	0.00800834	10.0087	10	0.00866937	10.0092	10	0.00916446	8.63576	0.412928
P6	30.0224	30	0.0224229	30.0215	30	0.0215035	30.0211	30	0.0211257	30.0206	30	0.0205696	30.0215	30	0.0215215	21.4286	0.676858
P7	50.0362	50	0.036172	50.0345	50	0.0344825	50.0354	50	0.0354404	50.0362	50	0.036203	50.0367	50	0.0367378	35.8071	0.872528
P8	70.0468	70	0.046784	70.0471	70	0.0470897	70.0461	70	0.0460776	70.047	70	0.0470249	70.0487	70	0.0487148	47.1382	0.968391
P9	100.059	100	0.0585068	100.061	100	0.0610844	100.058	100	0.0575779	100.057	100	0.0567364	100.061	100	0.061108	59.0027	2.0111
OptiTrack_step_x
	M1	Ref1	Dev1	M2	Ref2	Dev2	M3	Ref3	Dev3	M4	Ref4	Dev4	M5	Ref4	Dev5	Mean total in µm	Dev total in µm
P1	0.0798564	0.101	0.0211436	0.0814421	0.1	0.0185579	0.0937929	0.100005	0.0062121	0.092492	0.1	0.00750799	0.0856252	0.101005	0.0153797	13.7603	6.63739
P2	0.959443	1.002	0.0425566	0.967964	1	0.0320357	0.973999	1	0.026001	0.980314	1	0.0196864	0.988205	1.001	0.0127955	26.615	11.4333
P3	2.97099	3.001	0.030012	2.97546	3	0.024536	2.98971	3	0.0102886	2.99438	3	0.00562112	3.00218	3.001	0.00118287	14.3281	12.4007
P4	4.94853	5.001	0.0524659	4.95601	5	0.043994	4.96285	5	0.0371551	4.96648	5	0.0335187	4.97892	5.001	0.022079	37.8425	11.3945
P5	9.9107	10.002	0.0912991	9.92228	10	0.077725	9.93035	10	0.0696492	9.93179	10	0.0682066	9.9443	10.001	0.0566992	72.7158	12.8131
P6	30.0844	30.002	0.0823789	30.1058	30.001	0.104809	30.11	30	0.11001	30.1083	30	0.108347	30.1185	30.001	0.117451	104.599	13.2502
P7	49.8761	50.002	0.12594	49.8957	50.001	0.10534	49.9102	50	0.0898093	49.9084	50	0.0915889	49.9194	50.001	0.0815838	98.8524	17.3824
P8	70.1323	70.002	0.130318	70.1312	70.001	0.130194	70.1345	70	0.134479	70.1381	70	0.138095	70.1632	70.001	0.162236	139.064	13.3612
P9	100.087	100.002	0.0848426	100.104	100.001	0.102769	100.115	100	0.114728	100.102	100	0.102384	100.112	100.001	0.111185	103.182	11.5596
CMS_step_x
	M1	Ref1	Dev1	M2	Ref2	Dev2	M3	Ref3	Dev3	M4	Ref4	Dev4	M5	Ref4	Dev5	Mean total in µm	Dev total in µm
P1	0.349738	0.1	0.249738	0.313326	0.101005	0.212321	1.43699	0.1	1.33699	1.50451	0.1	1.40451	0.788863	0.1	0.688863	778.485	572.71
P2	1.28058	1	0.28058	0.895819	1.001	0.105182	1.12287	1	0.122867	1.40691	1	0.40691	0.335111	1	0.664889	316.086	230.753
P3	3.32977	3	0.329773	2.74322	3	0.256784	2.94518	3	0.0548153	2.77324	3	0.226755	2.33592	3	0.664085	306.442	223.933
P4	4.74317	5	0.256833	4.72943	5	0.270574	4.67285	5	0.32715	5.44544	5	0.445435	4.29671	5	0.703289	400.656	184.798
P5	10.4985	10	0.498516	9.39159	10	0.608414	9.8859	10	0.114097	9.46907	10	0.530931	9.39248	10	0.607517	471.895	205.696
P6	31.2087	30	1.20873	29.9768	30	0.0232403	29.9236	30	0.0764094	29.957	30	0.0430457	29.1962	30	0.803816	431.047	544.601
P7	50.5502	50	0.550232	49.8344	50	0.165612	50.3481	50	0.348129	50.0713	50	0.0713094	49.3314	50	0.668572	360.771	251.332
P8	70.8389	70	0.838938	70.9539	70	0.953885	69.9167	70	0.0833468	69.1901	70	0.809944	68.3815	70	1.61847	860.916	545.486
P9	100.596	100	0.595626	100.763	100	0.7635	100.832	100	0.83243	100.187	100	0.187289	99.28	99.999	0.719009	619.571	256.59
Optotrak_step_x
	M1	Ref1	Dev1	M2	Ref2	Dev2	M3	Ref3	Dev3	M4	Ref4	Dev4	M5	Ref4	Dev5	Mean total in µm	Dev total in µm
P1	0.100199	0.101005	0.000806103	0.0960544	0.102005	0.0059505	0.0988415	0.103005	0.00416332	0.100015	0.102	0.00198504	0.0998447	0.103005	0.00316012	3.21302	1.98122
P2	0.991429	1	0.00857082	0.989002	1.002	0.012999	0.987547	1.003	0.0154527	0.993445	1.003	0.00955535	0.990322	1.003	0.0126786	11.8513	2.78408
P3	2.98126	3.001	0.0197445	2.97902	3.002	0.0229797	2.98167	3.003	0.0213252	2.98541	3.002	0.0165875	2.98245	3.003	0.020552	20.2378	2.3647
P4	4.98004	5.001	0.0209596	4.97585	5.002	0.0261516	4.97751	5.003	0.0254853	4.98004	5.002	0.0219569	4.97588	5.003	0.0271184	24.3344	2.71197
P5	9.96755	10.001	0.0334509	9.96726	10.002	0.0347425	9.9684	10.003	0.0346021	9.96916	10.002	0.0328407	9.96718	10.003	0.0358217	34.2916	1.16755
P6	29.9026	30.001	0.0984387	29.8975	30.002	0.104528	29.9029	30.003	0.100117	29.8996	30.003	0.103391	29.8999	30.003	0.103094	101.914	2.53543
P7	49.8366	50.001	0.164378	49.8351	50.003	0.167894	49.8341	50.003	0.168867	49.8366	50.003	0.166403	49.8382	50.003	0.164802	166.469	1.93245
P8	69.7113	70.001	0.289683	69.7101	70.003	0.292863	69.7144	70.003	0.288575	69.714	70.003	0.289	69.711	70.003	0.29205	290.434	1.90963
P9	99.5647	100.002	0.437303	99.5597	100.003	0.443345	99.556	100.003	0.447023	99.566	100.003	0.436953	99.5591	100.003	0.443888	441.702	4.40715

## Sheet: Y-axis
Pontos_step_y
	M1	Ref1	Dev1	M2	Ref2	Dev2	M3	Ref3	Dev3	M4	Ref4	Dev4	M5	Ref4	Dev5	Mean total in µm	Dev total in µm
P1	0.100182	0.101	0.000818	0.098994	0.102	0.003006	0.10012	0.103	0.00288	0.10174	0.101	0.00074	0.099572	0.10201	0.002438	1.9764	1.11358
P2	1.00206	1.001	0.001056	1.00061	1.002	0.001394	0.999864	1.003	0.003136	1.00109	1	0.001088	0.999178	1.002	0.002822	1.8992	1.00069
P3	3.00221	3.001	0.001212	2.99968	3.001	0.001324	3.00135	3.003	0.001648	3.00146	3	0.001456	3.00007	3.002	0.001932	1.5144	0.284318
P4	5.00146	5.001	0.000458	4.99899	5.002	0.003008	5.00124	5.003	0.001756	5.00085	5.003	0.002148	4.9993	5.002	0.002704	2.0148	0.996216
P5	10.0022	10.002	0.000194	10.0004	10.002	0.001622	10.0017	10.003	0.00133	10.0017	10.003	0.00134	10.0007	10.002	0.001316	1.1604	0.55503
P6	30.003	30.002	0.001002	30.0002	30.002	0.001846	30.0001	30.003	0.002862	30.0017	30.003	0.001282	29.9997	30.002	0.002276	1.8536	0.74955
P7	50.0034	50.002	0.00138	50.0021	50.002	9.2e-05	50.0042	50.003	0.001182	50.0047	50.003	0.001684	50.0016	50.002	0.000372	0.942	0.679597
P8	70.0046	70.002	0.002644	70.0016	70.002	0.00042	70.0039	70.003	0.000948	70.0036	70.003	0.000626	70.0027	70.003	0.000336	0.9948	0.95164
P9	100.005	100.002	0.00262	100.001	100.003	0.002482	100.003	100.003	5e-05	100.005	100.003	0.002046	100.003	100.003	9e-05	1.4576	1.28437
Core_step_y
	M1	Ref1	Dev1	M2	Ref2	Dev2	M3	Ref3	Dev3	M4	Ref4	Dev4	M5	Ref4	Dev5	Mean total in µm	Dev total in µm
P1	0.101595	0.1	0.0015952	0.104946	0.10001	0.004936	0.1044	0.1	0.0043996	0.102942	0.100005	0.0029366	0.103754	0.100005	0.0037486	3.5232	1.31112
P2	1.00071	1	0.0007096	0.999253	1	0.0007475	0.997654	1	0.0023458	0.997448	1	0.0025529	0.998264	1	0.0017365	1.61846	0.866131
P3	2.99994	3	6.34e-05	2.99887	3	0.00112717	2.99767	3	0.0023332	2.99679	3	0.0032142	2.99819	3	0.0018116	1.70991	1.19502
P4	5	5	1.9e-06	4.99859	5	0.0014053	4.99716	5	0.0028354	4.9959	5	0.0040962	4.99712	5	0.0028776	2.24328	1.57419
P5	10	10	1.65e-06	9.99768	10	0.00232065	9.99661	10	0.0033896	9.99509	10	0.004913	9.99686	10	0.0031402	2.75302	1.80122
P6	29.9996	30	0.000412617	29.9952	30	0.0047578	29.9953	30	0.0047092	29.9936	30	0.0064118	29.9948	30	0.0052308	4.30444	2.28116
P7	49.9988	50	0.00121301	49.9949	50	0.0051236	49.9942	50	0.0057812	49.9927	50	0.0072786	49.9925	50	0.0075286	5.385	2.54025
P8	69.9977	70	0.0022522	69.9919	70	0.0080722	69.9909	70	0.009063	69.9902	70	0.009807	69.9918	70	0.00824441	7.48776	3.00772
P9	99.9946	100	0.0053828	99.9894	100	0.0105674	99.9893	100	0.0106718	99.9882	100	0.0117784	99.9884	100	0.011635	10.0071	2.64232
Aramis_step_y
	M1	Ref1	Dev1	M2	Ref2	Dev2	M3	Ref3	Dev3	M4	Ref4	Dev4	M5	Ref4	Dev5	Mean total in µm	Dev total in µm
P1	0.099436	0.1	0.000564	0.0967374	0.1	0.0032626	0.0981886	0.1	0.0018114	0.101354	0.100005	0.0013492	0.0977892	0.10001	0.0022208	1.8416	1.00482
P2	0.999958	1	4.2e-05	0.997646	1	0.0023544	0.999284	1	0.0007169	1.00113	1	0.0011346	0.998053	1	0.0019482	1.23922	0.930508
P3	3.00063	3	0.0006254	2.99865	3	0.0013514	3.00152	3	0.0015168	3.0018	3	0.0017988	3.00036	3	0.000356667	1.12981	0.612085
P4	5.00048	5	0.0004806	4.99742	5	0.0025773	5.00001	5	1.25e-05	5.00089	5	0.0008898	5.00081	5	0.0008136	0.95476	0.970755
P5	10.0009	10	0.0008942	9.9978	10	0.002197	9.99926	10	0.00074385	10.0014	10	0.00136035	9.9993	10	0.0007032	1.17972	0.625712
P6	30.0041	30	0.0041344	30.0028	30	0.0027792	30.0036	30	0.00359698	30.0056	30	0.00562958	30.0024	30	0.0023576	3.69955	1.28185
P7	50.0036	50	0.0035742	50.0016	50	0.0016274	50.0019	50	0.00191079	50.0043	50	0.00427099	50.0005	50	0.0004794	2.37256	1.53301
P8	70.0052	70	0.0052244	70.0043	70	0.0043098	70.0043	70	0.004281	70.0087	70	0.0087024	70.0047	70	0.0047298	5.44948	1.85838
P9	100	100	4.9e-05	99.9978	100	0.0021908	99.9983	100	0.0017016	100.001	100	0.0005432	100.001	100.001	0.0002402	0.94496	0.946766
Q-400_step_y
	M1	Ref1	Dev1	M2	Ref2	Dev2	M3	Ref3	Dev3	M4	Ref4	Dev4	M5	Ref4	Dev5	Mean total in µm	Dev total in µm
P1	0.101213	0.1	0.00121295	0.0993866	0.100005	0.000618412	0.102438	0.1	0.00243757	0.100478	0.1	0.000478161	0.0994812	0.1	0.000518806	1.05318	0.828749
P2	1.00297	1	0.00296525	1.00285	1	0.0028493	1.00571	1	0.0057067	1.00215	1	0.00214874	1.00306	1	0.00306191	3.34638	1.36736
P3	3.00155	3	0.00154769	3.00082	3	0.000818578	3.00109	3	0.00108693	3.00129	3	0.00128547	3.00153	3	0.00152565	1.25286	0.307626
P4	5.00485	5	0.00485139	5.00317	5	0.00317205	5.00598	5	0.00598471	5.00914	5	0.0091436	5.0059	5	0.00589918	5.81019	2.18111
P5	10.009	10	0.00897197	10.008	10	0.00803697	10.0103	10	0.0103025	10.0104	10	0.0103731	10.0108	10	0.0108417	9.70525	1.16353
P6	30.0244	30	0.0244407	30.0222	30	0.0222489	30.0245	30	0.0245387	30.0269	30	0.0268598	30.0267	30	0.0267427	24.9662	1.90946
P7	50.0412	50	0.0411882	50.0434	50	0.0433934	50.0449	50	0.0449309	50.0448	50	0.0448237	50.0449	50	0.0448739	43.842	1.61696
P8	70.0613	70	0.0612503	70.0584	70	0.0583528	70.0627	70	0.0626691	70.0648	70	0.0648301	70.0635	70	0.0634621	62.1129	2.46957
P9	100.083	100	0.0828832	100.084	100	0.0843111	100.091	100	0.0908276	100.09	100	0.0898944	100.089	100	0.0891352	87.4103	3.56805
OptiTrack_step_y
	M1	Ref1	Dev1	M2	Ref2	Dev2	M3	Ref3	Dev3	M4	Ref4	Dev4	M5	Ref4	Dev5	Mean total in µm	Dev total in µm
P1	0.083473	0.10001	0.016537	0.105424	0.1	0.00542444	0.105633	0.1	0.00563345	0.10343	0.1	0.00342986	0.106037	0.100005	0.00603188	7.41132	5.19955
P2	0.96134	1.001	0.0396606	0.97756	1	0.0224398	0.982427	1	0.0175726	0.980178	1	0.0198224	0.971734	1	0.0282669	25.5524	8.84038
P3	2.96099	3.001	0.0400076	2.97167	3	0.0283253	2.98267	3	0.0173273	2.97313	3	0.0268741	2.969	3	0.0310049	28.7078	8.15455
P4	4.95337	5.001	0.0476294	4.96116	4.999	0.0378432	4.97143	5	0.0285731	4.96719	5	0.0328096	4.96062	5	0.0393797	37.247	7.20461
P5	9.9452	10.001	0.0558031	9.95162	10	0.048377	9.96914	10	0.0308614	9.94978	10	0.0502205	9.94971	10	0.0502854	47.1095	9.49936
P6	30.0443	30.001	0.0433063	30.0532	30	0.0532274	30.059	30	0.0589918	30.0573	30	0.0572914	30.0445	29.999	0.0455323	51.6699	6.9867
P7	49.9565	50.001	0.0444821	49.9553	50	0.0446881	49.9626	50	0.0374009	49.9524	50.001	0.0486389	50.0037	50	0.00372958	35.7879	18.3731
P8	70.0155	70.002	0.0135322	70.0466	70	0.0466331	70.0475	70	0.0474859	70.0397	70.001	0.0387394	70.088	70	0.0879894	46.876	26.7804
P9	100.002	100.002	7.21152e-05	100.005	100	0.00509896	100.011	100.001	0.00952725	100.01	100	0.0102661	100.073	100	0.0733148	19.6558	30.2715
CMS_step_y
	M1	Ref1	Dev1	M2	Ref2	Dev2	M3	Ref3	Dev3	M4	Ref4	Dev4	M5	Ref4	Dev5	Mean total in µm	Dev total in µm
P1	0.344055	0.100005	0.24405	0.141522	0.1	0.0415216	0.0606465	0.1	0.0393535	0.163669	0.1	0.063669	0.194367	0.100005	0.0943616	96.5912	85.3549
P2	0.976542	1.001	0.0244581	1.23768	1	0.237685	0.660221	1	0.339779	1.38599	1	0.385992	1.38177	1	0.381768	273.936	151.718
P3	3.24459	3	0.244595	2.88697	3	0.113026	2.21654	3	0.783456	3.35516	3	0.355161	2.95555	3	0.044445	308.137	291.453
P4	5.18861	5	0.188606	4.54429	5	0.45571	4.61539	5	0.38461	4.48585	5	0.51415	4.50671	5	0.493294	407.274	131.812
P5	10.4813	10	0.481343	9.83687	10	0.163134	9.70092	10	0.299076	9.9141	10	0.0858995	10.1243	10	0.124285	230.747	161.519
P6	30.0349	30	0.0349471	29.7857	30	0.214271	28.8997	30	1.10027	30.2233	30	0.223256	30.2971	30	0.297102	373.969	417.306
P7	50.6674	50	0.667392	50.3413	50	0.341304	49.6959	50	0.304101	50.623	50	0.622993	50.0206	50	0.0205991	391.278	263.359
P8	70.3065	70	0.306491	70.1547	70	0.154692	70.5923	70	0.592336	70.6541	70	0.654095	70.1616	70	0.161633	373.85	236.578
P9	100.939	100	0.938514	100.723	100	0.72316	100.02	100	0.0201934	100.473	100	0.472952	100.69	100	0.690155	568.995	348.353
Optotrak_step_y
	M1	Ref1	Dev1	M2	Ref2	Dev2	M3	Ref3	Dev3	M4	Ref4	Dev4	M5	Ref4	Dev5	Mean total in µm	Dev total in µm
P1	0.10016	0.1	0.000159733	0.100553	0.101005	0.000452267	0.0990436	0.102	0.00295644	0.0997867	0.103	0.00321331	0.100689	0.103	0.00231088	1.81853	1.42311
P2	0.992685	1	0.00731461	0.995056	1.001	0.00594481	0.995539	1.002	0.00646134	0.994823	1.002	0.00717676	0.990536	1.003	0.0124636	7.87222	2.62586
P3	2.98172	3	0.0182788	2.98348	3.001	0.0175164	2.98106	3.002	0.0209399	2.98396	3.002	0.0180398	2.98108	3.003	0.0219222	19.3394	1.96021
P4	4.97149	5	0.0285068	4.97094	5.001	0.0300648	4.97067	5.002	0.0313256	4.97176	5.002	0.0302418	4.97101	5.003	0.0319884	30.4255	1.33213
P5	9.94006	10	0.0599379	9.93859	10.002	0.0634136	9.93839	10.002	0.0636139	9.9371	10.003	0.0659013	9.93452	10.003	0.068477	64.2687	3.17378
P6	29.8128	30	0.187171	29.8141	30.001	0.186926	29.8118	30.002	0.190165	29.814	30.002	0.18803	29.8122	30.003	0.19084	188.626	1.77689
P7	49.6909	50	0.309119	49.6947	50.002	0.307292	49.6909	50.002	0.311074	49.6901	50.002	0.311898	49.6874	50.003	0.315632	311.003	3.14429
P8	69.5676	70.001	0.43338	69.5658	70.002	0.436164	69.565	70.002	0.437019	69.5633	70.003	0.439658	69.563	70.003	0.440023	437.249	2.72488
P9	99.3717	100.001	0.629326	99.3724	100.002	0.629635	99.3748	100.002	0.627215	99.3716	100.003	0.631368	99.3718	100.003	0.631181	629.745	1.67968

## Sheet: Z-axis
Pontos_z_axis
	M1	Ref1	Dev1	M2	Ref2	Dev2	M3	Ref3	Dev3	M4	Ref4	Dev4	M5	Ref4	Dev5	Mean total in µm	Dev total in µm
P1	0.091114	0.1	0.008886	0.098114	0.10101	0.002896	0.096296	0.10201	0.005714	0.109802	0.102	0.007802	0.101364	0.101	0.000364	5.1324	3.51047
P2	0.983148	1	0.016852	0.990344	1	0.009656	0.991292	1.001	0.009708	0.999274	1.002	0.002726	0.995966	1.001	0.005034	8.7952	5.41913
P3	2.98722	3	0.01278	2.98417	3	0.01583	2.98974	3.001	0.01126	2.99726	3.002	0.004736	2.99776	3.001	0.00324	9.5692	5.38015
P4	4.98254	5	0.017462	4.98361	5.001	0.017394	4.98757	5.001	0.01343	5.00083	5.002	0.00117	4.99552	5.002	0.006476	11.1864	7.16707
P5	9.99312	10	0.00688	9.99248	10.001	0.008516	9.99245	10.002	0.009546	9.99669	10.002	0.00531	10.0039	10.002	0.001946	6.4396	2.98427
P6	29.9914	30	0.008646	29.9917	30.001	0.009268	29.9989	30.002	0.00306	30.0002	30.002	0.001774	29.994	30.002	0.008032	6.156	3.47099
P7	49.9819	50.001	0.019114	49.9888	50.001	0.01218	49.9947	50.002	0.007344	50.0024	50.002	0.00043	50.0033	50.002	0.001298	8.0732	7.80414
P8	69.9938	70.001	0.00722	69.9963	70.001	0.004684	69.9977	70.002	0.004312	69.9937	70.002	0.008306	69.9971	70.002	0.004854	5.8752	1.77642
P9	99.9965	100.001	0.004522	99.9992	100.001	0.001842	99.989	100.002	0.013022	100.004	100.002	0.00214	100.003	100.002	0.001148	4.5348	4.91145
Core_z-axis
	M1	Ref1	Dev1	M2	Ref2	Dev2	M3	Ref3	Dev3	M4	Ref4	Dev4	M5	Ref4	Dev5	Mean total in µm	Dev total in µm
P1	0.106392	0.1	0.006392	0.11824	0.100005	0.0182348	0.09555	0.10001	0.00446	0.128508	0.1	0.0285082	0.104159	0.100005	0.0041544	12.3499	10.7312
P2	1.00268	1	0.0026778	1.00439	1	0.0043849	0.986722	1	0.0132788	1.02003	1	0.0200348	0.995572	1	0.004428	8.96086	7.45386
P3	3.00867	3	0.00867003	3.0165	3	0.0164962	2.99859	3	0.0014108	3.02166	3	0.0216572	3.00189	3	0.0018902	10.0249	8.93588
P4	5.00496	5	0.0049565	5.01529	5	0.0152944	4.99219	5	0.0078072	5.02274	5	0.0227424	5.00352	5	0.0035224	10.8646	8.04466
P5	10.0094	10	0.00941755	10.0117	10	0.0117018	9.98441	10	0.0155852	10.0178	10	0.0177784	9.99971	10	0.0002898	10.9546	6.79458
P6	29.9931	30	0.00694682	30.0074	30	0.0073676	29.9927	30	0.0073178	30.0325	30	0.0324518	29.999	30	0.0010318	11.0232	12.2752
P7	49.9983	50	0.0017358	50.012	50	0.0119518	49.9911	50	0.0089454	50.0202	50	0.0201868	49.9985	50	0.0014776	8.85948	7.7961
P8	70.0003	70	0.000349393	70.0091	70	0.0091434	69.9946	70	0.0053882	70.026	70	0.0260054	69.9925	70	0.0075332	9.68392	9.70689
P9	100.006	100	0.00569279	100.023	100	0.0228192	100.001	100	0.0013278	100.022	100	0.021793	100.008	100	0.0077912	11.8848	9.80156
Aramis_z-axis
	M1	Ref1	Dev1	M2	Ref2	Dev2	M3	Ref3	Dev3	M4	Ref4	Dev4	M5	Ref4	Dev5	Mean total in µm	Dev total in µm
P1	0.1	0.100269	0.0002692	0.103722	0.0990101	0.0047121	0.103722	0.100005	0.0037172	0.105689	0.1	0.0056892	0.0949214	0.10001	0.0050886	3.89526	2.14997
P2	1	1.01412	0.0141208	1.00594	1	0.0059408	1.00594	1	0.0059413	1.00314	1	0.0031372	0.99807	1	0.0019314	6.2143	4.75589
P3	3	3.00688	0.0068828	3.00665	2.999	0.00765183	3.00665	3	0.006652	2.99969	3	0.0003078	3.01737	3	0.0173664	7.77217	6.12019
P4	5	5.00614	0.0061394	4.99233	4.999	0.0066697	4.99233	5	0.0076696	5.00442	5	0.0044226	5.00701	5	0.0070105	6.38236	1.22819
P5	29.999	10.008	19.991	9.99666	10	0.00334445	9.99666	9.999	0.0023444	9.98598	10	0.0140224	9.99563	10	0.00437205	6.02083	5.39823
P6	30	29.9862	0.0137972	29.9862	29.999	0.0128412	29.9862	29.999	0.0128412	29.9801	29.999	0.018892	29.9978	29.999	0.00124622	11.9236	6.47611
P7	50	50.0148	0.0148058	50.0125	49.999	0.0135262	50.0125	49.999	0.0135262	50.0103	49.999	0.0113192	50.015	49.999	0.0159792	13.8313	1.73637
P8	69.999	70.0132	0.0142006	69.9966	69.999	0.00243261	69.9966	70	0.0034326	70	69.999	0.000998193	69.9918	69.999	0.007153	5.6434	5.2981
P9	99.999	100.012	0.0133182	100.02	99.999	0.02105	100.02	100	0.02005	100.001	99.999	0.00179319	100.001	100	0.0008028	11.4028	9.69814
Q-400_z-axis
	M1	Ref1	Dev1	M2	Ref2	Dev2	M3	Ref3	Dev3	M4	Ref4	Dev4	M5	Ref4	Dev5	Mean total in µm	Dev total in µm
P1	0.0998251	0.1	0.000174934	0.103939	0.100005	0.0039336	0.0820275	0.100005	0.0179775	0.114728	0.100005	0.014723	0.0954004	0.1	0.00459964	8.28175	7.64334
P2	0.962888	1	0.0371125	0.978265	1	0.0217357	0.940819	1	0.0591813	0.991947	1	0.00805338	0.954558	1	0.0454416	34.3049	19.9867
P3	2.99549	3	0.00451309	3.02218	3	0.0221755	2.99163	3	0.00837339	3.03588	3	0.0358844	2.99774	3	0.00226347	14.642	14.1696
P4	4.99678	5	0.00322197	5.01234	5	0.0123426	4.99052	5	0.00947551	5.03058	5	0.0305763	4.99621	5	0.0037854	11.8804	11.1359
P5	9.99887	10	0.00112989	10.0171	10	0.0170542	9.99137	10	0.00862651	10.0314	10	0.0314334	10.0043	10	0.00431	12.5108	12.1508
P6	30.009	30	0.00898176	30.0216	30	0.021575	30.0104	30	0.0104282	30.0424	30	0.0424274	30.025	30	0.0249767	21.6778	13.5017
P7	50.017	50	0.0169676	50.0449	50	0.0448966	50.0099	49.999	0.0108779	50.0616	50	0.0616253	50.0313	49.999	0.0322516	33.3238	20.6603
P8	70.0255	70	0.0254947	70.0482	70	0.0482118	70.0401	70	0.0400926	70.0645	70	0.0645378	70.051	70	0.0510285	45.8731	14.3972
P9	100.047	100	0.0467775	100.071	100	0.0714612	100.038	100	0.0384653	100.089	100	0.0885074	100.054	99.999	0.0551892	60.0802	20.0357
OptiTrack_z-axis
	M1	Ref1	Dev1	M2	Ref2	Dev2	M3	Ref3	Dev3	M4	Ref4	Dev4	M5	Ref4	Dev5	Mean total in µm	Dev total in µm
P1	0.0974407	0.099	0.00155935	0.020718	0.100005	0.079287	0.0895257	0.100005	0.0104793	0.060474	0.100005	0.039531	0.000425882	0.101005	0.100579	46.2871	42.9099
P2	0.976698	1	0.0233022	0.8509	1	0.1491	0.965945	0.999001	0.0330557	0.943527	1	0.0564728	0.870935	1.001	0.130065	78.3993	57.5338
P3	3.02384	3	0.0238445	2.87753	3	0.122473	3.02174	2.999	0.0227429	2.97255	3	0.0274464	2.91579	3.001	0.0852057	56.3425	45.3497
P4	4.98768	5	0.0123219	4.79406	5	0.205936	4.94124	5	0.0587607	4.72669	5	0.273305	4.8286	5.001	0.172405	144.546	107.199
P5	9.90234	10	0.0976648	9.80325	10	0.196753	9.93054	9.999	0.0684641	9.76892	10	0.231082	9.82601	10.001	0.174988	153.79	68.3733
P6
P7	49.2594	50	0.740583	49.0946	50.001	0.906379	49.1139	50	0.886145	49.0345	50	0.965538	49.1507	50.001	0.850313	869.792	83.4381
P8	69.4828	70	0.517162	69.3618	70.001	0.639175	69.4964	70	0.503558	69.4742	70	0.525758	69.8004	70.001	0.200618	477.254	163.847
P9	100.074	100	0.0739744	99.9951	100.001	0.00594145	100.132	100	0.132089	100.013	100.001	0.0118869	100.171	100.001	0.169532	78.6849	72.2514
CMS_z-axis
	M1	Ref1	Dev1	M2	Ref2	Dev2	M3	Ref3	Dev3	M4	Ref4	Dev4	M5	Ref4	Dev5	Mean total in µm	Dev total in µm
P1	0.484026	0.1	0.384026	0.550805	0.10001	0.450795	0.163081	0.1	0.0630815	0.451799	0.10001	0.351789	0.477091	0.1	0.377091	325.356	151.113
P2	1.41563	1	0.415626	1.61845	1	0.618452	1.02446	1	0.0244639	1.11716	1	0.117163	1.16543	1	0.165426	268.226	243.512
P3	3.18739	3	0.187388	3.34083	3	0.340832	3.06241	3	0.0624146	2.78939	3	0.210608	2.88606	3	0.113945	183.037	106.068
P4	5.29245	5	0.292452	5.32705	5	0.327051	5.18895	4.999	0.189954	4.98016	5	0.0198437	4.91001	5	0.0899874	183.858	130.428
P5	10.111	10	0.110985	10.4732	9.999	0.474164	9.94092	9.999	0.058079	9.82591	10	0.174092	9.75519	10	0.244805	212.425	162.125
P6	29.9693	30	0.0307168	30.1215	29.999	0.122452	30.0803	29.999	0.0813103	29.7887	29.999	0.210258	29.8771	29.999	0.121912	113.33	65.9585
P7	50.3388	50	0.338812	50.16	49.999	0.161044	49.9363	49.999	0.062726	49.8283	50	0.171726	49.8404	50	0.159587	178.779	99.7642
P8	70.0419	69.999	0.0429318	70.3343	69.999	0.33526	70.0131	69.999	0.0141487	70.0044	70	0.00444565	69.9367	69.999	0.0623165	91.8205	138.013
P9	100.143	100	0.143416	100.197	100	0.197164	100.148	99.999	0.148796	99.9125	100	0.0875201	99.6846	99.999	0.314411	178.261	85.4552
Optotrak_z-axis
	M1	Ref1	Dev1	M2	Ref2	Dev2	M3	Ref3	Dev3	M4	Ref4	Dev4	M5	Ref4	Dev5	Mean total in µm	Dev total in µm
P1	0.102953	0.1	0.00295277	0.0998911	0.102005	0.00211382	0.100787	0.102005	0.00121798	0.0981483	0.102005	0.00385655	0.100218	0.103005	0.00278698	2.58562	0.985349
P2	0.97005	1	0.0299502	0.977625	1.001	0.0233757	0.969033	1.002	0.032967	0.969657	1.002	0.0323435	0.967434	1.003	0.0355665	30.8406	4.62689
P3	2.94891	3	0.0510946	2.95496	3.001	0.0460445	2.95386	3.002	0.0481425	2.94816	3.002	0.0538427	2.94639	3.002	0.0556114	50.9471	3.939
P4	4.93581	5	0.0641916	4.9363	5.002	0.0656965	4.93611	5.002	0.0658892	4.93829	5.002	0.0637138	4.92807	5.003	0.0749294	66.8841	4.59423
P5	9.85873	10	0.141267	9.86858	10.001	0.132417	9.86877	10.002	0.133235	9.86815	10.003	0.134851	9.85258	10.003	0.150423	138.439	7.54726
P6	29.6517	30.001	0.34933	29.6631	30.002	0.338942	29.6631	30.002	0.33889	29.6596	30.002	0.342351	29.651	30.003	0.351983	344.299	6.04347
P7	49.4357	50.001	0.565344	49.4586	50.002	0.543368	49.4461	50.003	0.556893	49.4454	50.003	0.557612	49.4281	50.003	0.574878	559.619	11.6314
P8	69.1307	70.001	0.870345	69.1595	70.002	0.842471	69.1731	70.002	0.828918	69.1515	70.003	0.851459	69.1342	70.003	0.868779	852.394	17.6151
P9	98.9076	100.001	1.09341	98.904	100.002	1.09803	98.8989	100.002	1.10312	98.8725	100.003	1.13051	98.8613	100.003	1.14168	1113.35	21.4109
