# Supplementary material for: Accuracy measurement of different marker based motion analysis systems for biomechanical applications: A round robin study
Source: PLoS One. 2022 Jul 11;17(7):e0271349. doi: 10.1371/journal.pone.0271349 (PMC9273086; doi:10.1371/journal.pone.0271349)
Supplement: S2 Table — Measurement data from the seven measurement systems using the setup with the manual reference device. Values for the measuring points approached in the x, y and z directions and the rotations performed about these three axes. (XLSX) [file pone.0271349.s002.xlsx]

## Sheet: X-Trans
Pontos_x
	M1	Ref1	Dev1	M2	Ref2	Dev2	M3	Ref3	Dev3	M4	Ref4	Dev4	M5	Ref5	Dev5	Mean in µm	SD in µm
P1	0.999664	1	0.000336	1.0017	1	0.0017	0.997756	1	0.002244	0.995748	1	0.004252	1.00097	1	0.000966	1.8996	1.50072
P2	3.00222	3	0.002222	3.00302	3	0.003024	3.00249	3	0.002486	2.99794	3	0.00206	3.00141	3	0.00141	2.2404	0.59093
P3	5.00173	5	0.001728	5.00199	5	0.001994	5.00037	5	0.000366	5.00099	5	0.000994	5.00246	5	0.00246	1.5084	0.830551
Core_x
	M1	Ref1	Dev1	M2	Ref2	Dev2	M3	Ref3	Dev3	M4	Ref4	Dev4	M5	Ref5	Dev5	Mean in µm	SD in µm
P1	1.00215	1	0.0021548	0.995128	1	0.004872	0.994483	1	0.0055166	0.994036	1	0.0059644	1.00004	1	4.08e-05	3.70972	2.52874
P2	3.00155	3	0.0015458	2.98995	3	0.0100542	2.99479	3	0.005209	2.99357	3	0.006425	2.99642	3	0.003581	5.363	3.19787
P3	5.00255	5	0.0025494	4.99319	5	0.0068146	4.99785	5	0.0021526	4.99531	5	0.0046894	4.998	5	0.002	3.6412	2.0779
Aramis_x
	M1	Ref1	Dev1	M2	Ref2	Dev2	M3	Ref3	Dev3	M4	Ref4	Dev4	M5	Ref5	Dev5	Mean in µm	SD in µm
P1	1.00271	1	0.0027112	0.997461	1	0.0025394	0.996743	1	0.003257	0.998273	1	0.0017266	1.0022	1	0.0022032	2.48748	0.571109
P2	2.99949	3	0.0005086	2.99591	3	0.0040854	2.99659	3	0.0034142	2.99668	3	0.003319	2.99825	3	0.0017544	2.61632	1.4555
P3	5.00034	5	0.000341	4.99564	5	0.004357	4.99803	5	0.0019676	4.99634	5	0.0036578	5.00008	5	8.4e-05	2.08148	1.9167
Q-400_x
	M1	Ref1	Dev1	M2	Ref2	Dev2	M3	Ref3	Dev3	M4	Ref4	Dev4	M5	Ref5	Dev5	Mean in µm	SD in µm
P1	1.00147	1	0.00146756	1.00041	1	0.000414684	1.00278	1	0.00278073	1.00414	1	0.00414161	0.996233	1	0.00376689	2.51429	1.56462
P2	2.99916	3	0.000836794	3.00106	3	0.0010635	3.00198	3	0.00197886	3.00214	3	0.00213966	2.99642	3	0.00357564	1.91889	1.08395
P3	5.00172	5	0.00171834	5.00265	5	0.00264787	5.00448	5	0.00447778	5.00585	5	0.00585291	4.9999	5	0.000101973	2.95977	2.26274
OptiTrack_x
	M1	Ref1	Dev1	M2	Ref2	Dev2	M3	Ref3	Dev3	M4	Ref4	Dev4	M5	Ref5	Dev5	Mean in µm	SD in µm
P1	0.987134	1	0.012866	0.998819	1	0.00118136	1.0295	1	0.029501	0.936375	1	0.0636251	1.00172	1	0.00171959	21.7786	26.0615
P2	2.95316	3	0.0468396	3.00117	3	0.00116651	3.02985	3	0.0298519	2.93474	3	0.0652647	3.00057	3	0.00057287	28.7391	28.3574
P3	4.98796	5	0.0120355	5.00675	5	0.0067475	5.01164	5	0.0116417	4.93072	5	0.069284	4.98687	5	0.013128	22.5674	26.2302
CMS_x
	M1	Ref1	Dev1	M2	Ref2	Dev2	M3	Ref3	Dev3	M4	Ref4	Dev4	M5	Ref5	Dev5	Mean in µm	SD in µm
P1	0.990228	1	0.00977174	0.966203	1	0.0337971	1.13231	1	0.132313	1.15831	1	0.158307	0.920758	1	0.0792416	82.6861	63.0474
P2	3.08443	3	0.084426	3.05798	3	0.0579751	2.84257	3	0.157431	3.03226	3	0.0322586	3.02108	3	0.0210813	70.6345	54.3425
P3	4.82086	5	0.179142	4.23228	5	0.76772	4.70469	5	0.295314	5.08898	5	0.0889834	4.9752	5	0.0248015	271.192	295.594
Optotrak_x
	M1	Ref1	Dev1	M2	Ref2	Dev2	M3	Ref3	Dev3	M4	Ref4	Dev4	M5	Ref5	Dev5	Mean in µm	SD in µm
P1	1.00354	1	0.00354067	0.982354	1	0.017646	0.986618	1	0.0133822	0.987724	1	0.0122764	0.992487	1	0.00751308	10.8717	5.45875
P2	2.98986	3	0.0101373	2.96758	3	0.0324202	2.97671	3	0.0232885	2.97831	3	0.0216912	2.97075	3	0.0292483	23.3571	8.57888
P3	4.97099	5	0.0290067	4.95091	5	0.0490859	4.95077	5	0.0492344	4.96051	5	0.0394912	4.96129	5	0.0387123	41.1061	8.43324

## Sheet: Y-Trans
Pontos_y
	M1	Ref1	Dev1	M2	Ref2	Dev2	M3	Ref3	Dev3	M4	Ref4	Dev4	M5	Ref5	Dev5	Mean in µm	SD in µm
P1	1.00181	1	0.001808	1.00455	1	0.00455	1.00237	1	0.002372	1.00102	1	0.001018	1.00256	1	0.00256	2.4616	1.31247
P2	3.00241	3	0.002414	3.00501	3	0.005014	3.00249	3	0.002486	3.00342	3	0.003422	3.00446	3	0.004462	3.5596	1.16335
P3	5.0011	5	0.0011	5.00517	5	0.005166	5.00383	5	0.003832	5.00168	5	0.001678	5.00348	5	0.003478	3.0508	1.65507
Core_y
	M1	Ref1	Dev1	M2	Ref2	Dev2	M3	Ref3	Dev3	M4	Ref4	Dev4	M5	Ref5	Dev5	Mean in µm	SD in µm
P1	1.00309	1	0.0030856	0.992475	1	0.0075254	1.00391	1	0.0039058	1.00285	1	0.0028466	1.00228	1	0.0022788	3.92844	2.09408
P2	3.00731	3	0.0073138	3.00012	3	0.0001234	3.0088	3	0.0087986	3.00747	3	0.0074704	3.00858	3	0.0085836	6.45796	3.60143
P3	5.00769	5	0.0076946	4.99804	5	0.0019634	5.00853	5	0.0085258	5.00905	5	0.0090536	5.00635	5	0.0063514	6.71776	2.84682
Aramis_y
	M1	Ref1	Dev1	M2	Ref2	Dev2	M3	Ref3	Dev3	M4	Ref4	Dev4	M5	Ref5	Dev5	Mean in µm	SD in µm
P1	1.00591	1	0.005911	1.00109	1	0.0010864	0.999975	1	2.46e-05	1.00134	1	0.0013356	1.00668	1	0.0066808	3.00768	3.05397
P2	3.00694	3	0.0069382	3.00108	3	0.0010802	3.00034	3	0.0003378	3.00032	3	0.0003212	3.00549	3	0.0054908	2.83364	3.14341
P3	5.00712	5	0.0071244	5.00487	5	0.0048728	5.00136	5	0.0013584	5.00174	5	0.0017354	5.00436	5	0.0043582	3.88984	2.38211
Q-400_y
	M1	Ref1	Dev1	M2	Ref2	Dev2	M3	Ref3	Dev3	M4	Ref4	Dev4	M5	Ref5	Dev5	Mean in µm	SD in µm
P1	1.00327	1	0.00326635	1.00513	1	0.00512811	1.00046	1	0.000460186	1.00181	1	0.00181112	1.00137	1	0.00136625	2.4064	1.82834
P2	3.00346	3	0.00345641	3.00761	3	0.00761499	3.00428	3	0.00428204	3.00723	3	0.00722811	3.00564	3	0.00564286	5.64488	1.80518
P3	5.01271	5	0.0127148	5.00675	5	0.00675015	5.00966	5	0.0096637	5.01413	5	0.0141316	5.0116	5	0.0115977	10.9716	2.87001
OptiTrack_y
	M1	Ref1	Dev1	M2	Ref2	Dev2	M3	Ref3	Dev3	M4	Ref4	Dev4	M5	Ref5	Dev5	Mean in µm	SD in µm
P1	0.993108	1	0.00689181	0.979926	1	0.0200742	0.985842	1	0.0141578	0.983668	1	0.016332	0.991317	1	0.00868311	13.2278	5.43538
P2	3.01855	3	0.0185484	2.99171	3	0.00829318	3.00307	3	0.00307371	3.00433	3	0.00433478	3.01338	3	0.0133843	9.52688	6.44964
P3	5.01585	5	0.0158543	5.00225	5	0.00225148	5.01274	5	0.0127376	5.00618	5	0.00617926	5.0144	5	0.0143985	10.2842	5.81697
CMS_y
	M1	Ref1	Dev1	M2	Ref2	Dev2	M3	Ref3	Dev3	M4	Ref4	Dev4	M5	Ref5	Dev5	Mean in µm	SD in µm
P1	0.529585	1	0.470415	1.1685	1	0.168496	1.23899	1	0.23899	0.630397	1	0.369603	1.4662	1	0.466198	342.741	135.452
P2	3.34597	3	0.345974	3.3367	3	0.336699	3.15751	3	0.157509	3.73919	3	0.739185	2.83774	3	0.162262	348.326	236.613
P3	4.82181	5	0.17819	5.30894	5	0.308941	5.84323	5	0.843227	5.18067	5	0.180669	4.1984	5	0.801602	462.526	333.085
Optotrak_y
	M1	Ref1	Dev1	M2	Ref2	Dev2	M3	Ref3	Dev3	M4	Ref4	Dev4	M5	Ref5	Dev5	Mean in µm	SD in µm
P1	0.986147	1	0.0138533	0.997544	1	0.00245605	0.985667	1	0.0143334	0.983608	1	0.0163925	0.995637	1	0.00436333	10.2797	6.37929
P2	2.98235	3	0.01765	2.99783	3	0.00216921	2.96948	3	0.0305152	2.97358	3	0.0264193	2.98668	3	0.0133188	18.0145	11.1822
P3	4.9707	5	0.0292951	4.96314	5	0.0368592	4.95638	5	0.0436246	4.95818	5	0.0418202	4.97371	5	0.026292	35.5782	7.60031

## Sheet: Z-Trans
Pontos_z
	M1	Ref1	Dev1	M2	Ref2	Dev2	M3	Ref3	Dev3	M4	Ref4	Dev4	M5	Ref5	Dev5	Mean in µm	SD in µm
P1	1.00757	1	0.007574	0.996796	1	0.003204	1.02331	1	0.023308	1.01111	1	0.01111	0.993044	1	0.006956	10.4304	7.7257
P2	3.01751	3	0.01751	3.01362	3	0.013616	3.03556	3	0.03556	3.01723	3	0.017226	3.00148	3	0.001484	17.0792	12.2163
P3	5.01627	5	0.016266	5.02239	5	0.022394	5.03705	5	0.03705	5.02642	5	0.026416	5.01777	5	0.017768	23.9788	8.3272
Core_z
	M1	Ref1	Dev1	M2	Ref2	Dev2	M3	Ref3	Dev3	M4	Ref4	Dev4	M5	Ref5	Dev5	Mean in µm	SD in µm
P1	1.00711	1	0.0071104	1.01817	1	0.0181672	1.00028	1	0.000278	1.01344	1	0.0134356	1.01887	1	0.0188686	11.572	7.86877
P2	3.01735	3	0.01735	3.03081	3	0.0308082	3.01309	3	0.0130886	3.01989	3	0.0198946	3.02743	3	0.027431	21.7145	7.28253
P3	5.03524	5	0.035237	5.04408	5	0.0440778	5.02532	5	0.0253158	5.03455	5	0.0345534	5.04454	5	0.0445388	36.7446	7.94067
Aramis_z
	M1	Ref1	Dev1	M2	Ref2	Dev2	M3	Ref3	Dev3	M4	Ref4	Dev4	M5	Ref5	Dev5	Mean in µm	SD in µm
P1	0.997005	1	0.0029948	1.0041	1	0.0040988	1.00494	1	0.0049436	0.983516	1	0.016484	1.00133	1	0.0013308	5.9704	6.03061
P2	3.01423	3	0.014232	3.01392	3	0.0139242	3.01687	3	0.0168728	2.99874	3	0.001259	3.01559	3	0.0155942	12.3764	6.3247
P3	5.02951	5	0.0295062	5.03772	5	0.0377232	5.02737	5	0.0273718	5.01294	5	0.0129404	5.02636	5	0.0263578	26.7799	8.93377
Q-400_z
	M1	Ref1	Dev1	M2	Ref2	Dev2	M3	Ref3	Dev3	M4	Ref4	Dev4	M5	Ref5	Dev5	Mean in µm	SD in µm
P1	1.01425	1	0.0142472	1.0326	1	0.0326017	1.00684	1	0.00684005	1.01831	1	0.0183146	1.00169	1	0.00169207	14.7391	11.8819
P2	3.01735	3	0.0173497	3.02991	3	0.029906	3.03525	3	0.0352511	3.04113	3	0.0411294	3.01047	3	0.0104674	26.8207	12.6734
P3	5.02009	5	0.0200894	5.04891	5	0.0489077	5.0215	5	0.0214955	5.05073	5	0.0507294	5.02316	5	0.0231628	32.877	15.5171
OptiTrack_z
	M1	Ref1	Dev1	M2	Ref2	Dev2	M3	Ref3	Dev3	M4	Ref4	Dev4	M5	Ref5	Dev5	Mean in µm	SD in µm
P1	1.02357	1	0.0235661	1.0003	1	0.00029803	1.00726	1	0.00725554	1.00424	1	0.00424221	0.994127	1	0.00587288	8.24696	8.95153
P2	3.03685	3	0.0368464	3.01323	3	0.0132306	3.01654	3	0.0165371	3.02066	3	0.020656	3.01022	3	0.0102154	19.4971	10.4466
P3	5.04526	5	0.0452646	5.0233	5	0.0233027	5.01756	5	0.0175604	5.02352	5	0.023517	5.01653	5	0.0165321	25.2353	11.646
CMS_z
	M1	Ref1	Dev1	M2	Ref2	Dev2	M3	Ref3	Dev3	M4	Ref4	Dev4	M5	Ref5	Dev5	Mean in µm	SD in µm
P1	1.62291	1	0.622909	1.49835	1	0.498354	0.897777	1	0.102223	1.35806	1	0.35806	1.43961	1	0.439612	404.232	194.468
P2	3.30283	3	0.302828	3.43243	3	0.432427	2.8005	3	0.199495	2.96446	3	0.0355412	3.16018	3	0.160181	226.094	149.853
P3	5.12934	5	0.129341	5.22705	5	0.227053	5.11855	5	0.118552	5.41098	5	0.410984	5.24909	5	0.249089	227.004	117.937
Optotrak_z
	M1	Ref1	Dev1	M2	Ref2	Dev2	M3	Ref3	Dev3	M4	Ref4	Dev4	M5	Ref5	Dev5	Mean in µm	SD in µm
P1	0.969839	1	0.0301615	0.983126	1	0.0168735	0.955231	1	0.0447686	0.961897	1	0.0381032	0.935056	1	0.0649437	38.9701	17.8526
P2	2.95785	3	0.0421507	2.94562	3	0.0543821	2.92959	3	0.0704141	2.93538	3	0.0646155	2.91654	3	0.0834621	63.0049	15.6942
P3	4.93547	5	0.0645263	4.90698	5	0.0930201	4.92347	5	0.0765257	4.92412	5	0.0758804	4.90019	5	0.0998116	81.9528	14.2428

## Sheet: X-Rot
Pontos_rot_x
	M1	Ref1	Dev1	M2	Ref2	Dev2	M3	Ref3	Dev3	M4	Ref4	Dev4	M5	Ref5	Dev5	Mean in arcmin	SD in arcmin
P1	1.24248	1.2424	8.4e-05	1.24672	1.2424	0.004316	1.24456	1.2424	0.002162	1.23826	1.2424	0.004138	1.24736	1.2424	0.004962	0.187944	0.119977
P2	3.72244	3.7272	0.00476	3.72757	3.7272	0.00037	3.7213	3.7272	0.005902	3.71544	3.7272	0.011762	3.72238	3.7272	0.004822	0.331392	0.245002
P3	6.17952	6.212	0.03248	6.18066	6.212	0.031344	6.18364	6.212	0.02836	6.17394	6.212	0.038062	6.18067	6.212	0.031334	1.93896	0.213406
Core_rot_x
	M1	Ref1	Dev1	M2	Ref2	Dev2	M3	Ref3	Dev3	M4	Ref4	Dev4	M5	Ref5	Dev5	Mean in arcmin	SD in arcmin
P1	1.22705	1.2424	0.0153456	1.22468	1.2424	0.017722	1.23086	1.2424	0.0115406	1.21042	1.2424	0.03198	1.2234	1.2424	0.0190046	1.14711	0.463828
P2	3.69058	3.7272	0.03662	3.68453	3.7272	0.0426704	3.69443	3.7272	0.032775	3.6773	3.7272	0.0499004	3.6911	3.7272	0.0360968	2.37675	0.406119
P3	6.16366	6.212	0.0483444	6.16047	6.212	0.0515288	6.1728	6.212	0.0391964	6.1575	6.212	0.0545006	6.16177	6.212	0.050226	2.92555	0.3478
Aramis_rot_x
	M1	Ref1	Dev1	M2	Ref2	Dev2	M3	Ref3	Dev3	M4	Ref4	Dev4	M5	Ref5	Dev5	Mean in arcmin	SD in arcmin
P1	1.22312	1.2424	0.0192846	1.24448	1.2424	0.0020762	1.24712	1.2424	0.0047218	1.24333	1.2424	0.0009286	1.24567	1.2424	0.0032708	0.363384	0.451659
P2	3.70748	3.7272	0.0197168	3.73131	3.7272	0.0041104	3.71597	3.7272	0.011226	3.72793	3.7272	0.0007262	3.73767	3.7272	0.0104706	0.555	0.438882
P3	6.16294	6.212	0.0490566	6.1869	6.212	0.0250964	6.18109	6.212	0.0309066	6.19698	6.212	0.0150202	6.18484	6.212	0.0271564	1.76683	0.746376
Q-400_rot_x
	M1	Ref1	Dev1	M2	Ref2	Dev2	M3	Ref3	Dev3	M4	Ref4	Dev4	M5	Ref5	Dev5	Mean in arcmin	SD in arcmin
P1	1.24387	1.2424	0.00147091	1.26176	1.2424	0.0193599	1.23345	1.2424	0.00895015	1.24709	1.2424	0.00468927	1.26478	1.2424	0.0223777	0.682175	0.54785
P2	3.69586	3.7272	0.0313387	3.69693	3.7272	0.0302749	3.69133	3.7272	0.0358674	3.676	3.7272	0.0512026	3.69527	3.7272	0.0319274	2.16733	0.521476
P3	6.21865	6.212	0.0066484	6.20146	6.212	0.0105365	6.17346	6.212	0.0385392	6.17807	6.212	0.0339251	6.17661	6.212	0.0353939	1.50052	0.908449
OptiTrack_rot_x
	M1	Ref1	Dev1	M2	Ref2	Dev2	M3	Ref3	Dev3	M4	Ref4	Dev4	M5	Ref5	Dev5	Mean in arcmin	SD in arcmin
P1	1.17289	1.2424	0.0695125	1.16499	1.2424	0.0774058	1.16339	1.2424	0.0790107	1.16729	1.2424	0.0751128	1.16844	1.2424	0.073961	4.50003	0.218564
P2	3.60678	3.7272	0.120417	3.60229	3.7272	0.124911	3.59767	3.7272	0.129528	3.60134	3.7272	0.125858	3.60447	3.7272	0.122733	7.48136	0.20547
P3	6.02897	6.212	0.183035	6.02354	6.212	0.188462	6.03288	6.212	0.179125	6.03567	6.212	0.176327	6.03234	6.212	0.179657	10.8793	0.278977
CMS_rot_x
	M1	Ref1	Dev1	M2	Ref2	Dev2	M3	Ref3	Dev3	M4	Ref4	Dev4	M5	Ref5	Dev5	Mean in arcmin	SD in arcmin
P1	1.1445	1.2424	0.0979	1.3266	1.2424	0.0842	1.2298	1.2424	0.0126	1.204	1.2424	0.0384	1.1919	1.2424	0.0505	3.4032	2.07235
P2	3.6433	3.7272	0.0839	3.6967	3.7272	0.0305	3.6596	3.7272	0.0676	3.6901	3.7272	0.0371	3.728	3.7272	0.0008	2.6388	1.95463
P3	6.024	6.212	0.188	6.0167	6.212	0.1953	5.9896	6.212	0.2224	6.0609	6.212	0.1511	6.0699	6.212	0.1421	10.7868	1.98255
Optotrak_rot_x
	M1	Ref1	Dev1	M2	Ref2	Dev2	M3	Ref3	Dev3	M4	Ref4	Dev4	M5	Ref5	Dev5	Mean in arcmin	SD in arcmin
P1	1.26314	1.2424	0.0207388	1.23274	1.2424	0.00966316	1.23868	1.2424	0.00372261	1.23666	1.2424	0.00574054	1.25762	1.2424	0.0152233	0.661061	0.419022
P2	3.7548	3.7272	0.0275954	3.73105	3.7272	0.00385404	3.75737	3.7272	0.0301724	3.75507	3.7272	0.0278696	3.74593	3.7272	0.018731	1.29867	0.651684
P3	6.24117	6.212	0.0291684	6.23616	6.212	0.0241578	6.22057	6.212	0.00856886	6.22382	6.212	0.0118193	6.24441	6.212	0.0324094	1.27348	0.633159

## Sheet: Y-Rot
Pontos_rot_y
	M1	Ref1	Dev1	M2	Ref2	Dev2	M3	Ref3	Dev3	M4	Ref4	Dev4	M5	Ref5	Dev5	Mean in arcmin	SD in arcmin
P1	2.13441	2.1162	0.01821	2.12612	2.1162	0.009918	2.12828	2.1162	0.012084	2.13797	2.1162	0.021766	2.13354	2.1162	0.01734	0.951816	0.287999
P2	6.36779	6.3486	0.019192	6.36109	6.3486	0.012494	6.36289	6.3486	0.014292	6.37264	6.3486	0.024038	6.36796	6.3486	0.019358	1.07249	0.274479
P3	10.5264	10.581	0.054608	10.518	10.581	0.06305	10.5187	10.581	0.06226	10.5263	10.581	0.054688	10.5325	10.581	0.04846	3.39679	0.364374
Core_rot_y
	M1	Ref1	Dev1	M2	Ref2	Dev2	M3	Ref3	Dev3	M4	Ref4	Dev4	M5	Ref5	Dev5	Mean in arcmin	SD in arcmin
P1	2.14455	2.1162	0.0283506	2.16123	2.1162	0.0450288	2.15265	2.1162	0.03645	2.14685	2.1162	0.0306466	2.14272	2.1162	0.0265178	2.00393	0.449974
P2	6.35566	6.3486	0.007064	6.36247	6.3486	0.0138748	6.36201	6.3486	0.013411	6.35621	6.3486	0.0076138	6.35666	6.3486	0.0080568	0.600245	0.200662
P3	10.5101	10.581	0.0708554	10.518	10.581	0.063009	10.5187	10.581	0.0622662	10.5125	10.581	0.0685276	10.5127	10.581	0.0682694	3.99513	0.225074
Aramis_rot_y
	M1	Ref1	Dev1	M2	Ref2	Dev2	M3	Ref3	Dev3	M4	Ref4	Dev4	M5	Ref5	Dev5	Mean in arcmin	SD in arcmin
P1	2.12537	2.1162	0.0091718	2.13875	2.1162	0.022551	2.14114	2.1162	0.0249398	2.126	2.1162	0.0098012	2.1429	2.1162	0.0267034	1.11801	0.508916
P2	6.32898	6.3486	0.0196176	6.35539	6.3486	0.0067944	6.35549	6.3486	0.0068908	6.34175	6.3486	0.0068474	6.36488	6.3486	0.0162802	0.677165	0.371747
P3	10.4917	10.581	0.0893422	10.5107	10.581	0.0702966	10.5099	10.581	0.0711248	10.5017	10.581	0.0793124	10.5151	10.581	0.0659004	4.51172	0.556455
Q-400_rot_y
	M1	Ref1	Dev1	M2	Ref2	Dev2	M3	Ref3	Dev3	M4	Ref4	Dev4	M5	Ref5	Dev5	Mean in arcmin	SD in arcmin
P1	2.07739	2.1162	0.0388105	2.11864	2.1162	0.00244305	2.06694	2.1162	0.0492603	2.08409	2.1162	0.0321137	2.07631	2.1162	0.0398868	1.95017	1.07284
P2	6.30337	6.3486	0.0452306	6.30855	6.3486	0.0400472	6.22629	6.3486	0.122307	6.28096	6.3486	0.0676408	6.25568	6.3486	0.0929244	4.4178	2.0593
P3	10.4429	10.581	0.138101	10.47	10.581	0.111017	10.3492	10.581	0.231801	10.4262	10.581	0.154835	10.358	10.581	0.222965	10.3046	3.19411
OptiTrack_rot_y
	M1	Ref1	Dev1	M2	Ref2	Dev2	M3	Ref3	Dev3	M4	Ref4	Dev4	M5	Ref5	Dev5	Mean in arcmin	SD in arcmin
P1				2.14363	2.1162	0.0274311	2.10983	2.1162	0.00637419	2.131	2.1162	0.0148015	2.13286	2.1162	0.0166646	0.979071	0.519386
P2				6.2406	6.3486	0.107997	6.21501	6.3486	0.133589	6.23299	6.3486	0.115611	6.21837	6.3486	0.130229	7.31139	0.725664
P3				10.2052	10.581	0.375766	10.2828	10.581	0.298203	10.2829	10.581	0.298109	10.2821	10.581	0.298943	19.0653	2.32054
CMS_rot_y
	M1	Ref1	Dev1	M2	Ref2	Dev2	M3	Ref3	Dev3	M4	Ref4	Dev4	M5	Ref5	Dev5	Mean in arcmin	SD in arcmin
P1	1.9966	2.1162	0.1196	2.1021	2.1162	0.0141	1.999	2.1162	0.1172	1.8154	2.1162	0.3008	2.0935	2.1162	0.0227	6.8928	6.92264
P2	5.9512	6.3486	0.3974	5.9354	6.3486	0.4132	5.7694	6.3486	0.5792	5.5552	6.3486	0.7934	5.8522	6.3486	0.4964	32.1552	9.67373
P3	9.754	10.581	0.827	9.6862	10.581	0.8948	9.6154	10.581	0.9656	9.3017	10.581	1.2793	9.8669	10.581	0.7141	56.1696	12.7826
Optotrak_rot_y
	M1	Ref1	Dev1	M2	Ref2	Dev2	M3	Ref3	Dev3	M4	Ref4	Dev4	M5	Ref5	Dev5	Mean in arcmin	SD in arcmin
P1	2.17136	2.1162	0.0551604	2.15166	2.1162	0.0354608	2.13761	2.1162	0.0214075	2.08083	2.1162	0.0353741	2.08894	2.1162	0.0272623	2.09598	0.765677
P2	6.43757	6.3486	0.0889711	6.47114	6.3486	0.122543	6.45419	6.3486	0.10559	6.4094	6.3486	0.060805	6.4574	6.3486	0.108796	5.84046	1.41965
P3	10.6888	10.581	0.107836	10.7064	10.581	0.125374	10.6689	10.581	0.0879412	10.6615	10.581	0.0804551	10.6961	10.581	0.115087	6.20032	1.12431

## Sheet: Z-Rot
Pontos_rot_z
	M1	Ref1	Dev1	M2	Ref2	Dev2	M3	Ref3	Dev3	M4	Ref4	Dev4	M5	Ref5	Dev5	Mean in arcmin	SD in arcmin
P1	1.98839	2	0.011608	1.97471	2	0.025292	1.97883	2	0.021172	1.98274	2	0.017258	1.98863	2	0.011374	1.04045	0.362956
P2	5.99397	6	0.00603	5.97926	6	0.02074	5.98436	6	0.01564	5.98874	6	0.01126	5.98794	6	0.012062	0.788784	0.327616
P3	9.99228	10	0.00772	9.97567	10	0.024334	9.98095	10	0.019054	9.98439	10	0.015606	9.99199	10	0.008008	0.896664	0.430368
Core_rot_z
	M1	Ref1	Dev1	M2	Ref2	Dev2	M3	Ref3	Dev3	M4	Ref4	Dev4	M5	Ref5	Dev5	Mean in arcmin	SD in arcmin
P1	1.98477	2	0.0152324	1.96751	2	0.032485	1.97259	2	0.0274062	1.97058	2	0.0294182	1.97403	2	0.02597	1.56614	0.392996
P2	5.99017	6	0.0098318	5.97596	6	0.0240412	5.97946	6	0.0205386	5.97811	6	0.0218898	5.98122	6	0.0187848	1.14103	0.328952
P3	9.98661	10	0.013393	9.96813	10	0.0318698	9.97438	10	0.0256202	9.9703	10	0.0297032	9.97383	10	0.0261688	1.52106	0.429714
Aramis_rot_z
	M1	Ref1	Dev1	M2	Ref2	Dev2	M3	Ref3	Dev3	M4	Ref4	Dev4	M5	Ref5	Dev5	Mean in arcmin	SD in arcmin
P1	1.97289	2	0.0271094	1.97642	2	0.0235798	1.9744	2	0.0255958	1.97365	2	0.0263484	1.97855	2	0.0214516	1.48902	0.137685
P2	5.98719	6	0.0128106	5.98865	6	0.0113528	5.97835	6	0.0216522	5.98096	6	0.0190396	5.98022	6	0.0197832	1.01566	0.273255
P3	9.97996	10	0.0200382	9.98538	10	0.0146186	9.97733	10	0.0226678	9.97836	10	0.0216362	9.9847	10	0.0152988	1.13112	0.220997
Q-400_rot_z
	M1	Ref1	Dev1	M2	Ref2	Dev2	M3	Ref3	Dev3	M4	Ref4	Dev4	M5	Ref5	Dev5	Mean in arcmin	SD in arcmin
P1	1.97774	2	0.022262	1.97666	2	0.0233424	1.96807	2	0.0319309	1.97022	2	0.029782	1.97377	2	0.0262283	1.60255	0.247482
P2	5.98304	6	0.0169562	5.98043	6	0.0195706	5.97456	6	0.0254388	5.98342	6	0.0165839	5.97599	6	0.0240092	1.23071	0.242729
P3	9.98148	10	0.0185151	9.97699	10	0.0230123	9.97049	10	0.0295078	9.977	10	0.0229994	9.97558	10	0.0244167	1.42142	0.236395
OptiTrack_rot_z
	M1	Ref1	Dev1	M2	Ref2	Dev2	M3	Ref3	Dev3	M4	Ref4	Dev4	M5	Ref5	Dev5	Mean in arcmin	SD in arcmin
P1	2.02508	2	0.0250797	2.02112	2	0.0211225	2.00886	2	0.00886408	2.01397	2	0.0139719	2.02102	2	0.0210233	1.08074	0.389657
P2	6.07394	6	0.0739428	6.06577	6	0.0657743	6.04715	6	0.0471476	6.04944	6	0.0494382	6.0551	6	0.0550997	3.49683	0.679956
P3	10.0802	10	0.0801967	10.0663	10	0.0663318	10.0573	10	0.0573028	10.0563	10	0.0563385	10.063	10	0.0629932	3.87796	0.577323
CMS_rot_z
	M1	Ref1	Dev1	M2	Ref2	Dev2	M3	Ref3	Dev3	M4	Ref4	Dev4	M5	Ref5	Dev5	Mean in arcmin	SD in arcmin
P1	1.963	2	0.037	1.7179	2	0.2821	1.9691	2	0.0309	2.0596	2	0.0596	2.2419	2	0.2419	7.818	7.29201
P2	5.8548	6	0.1452	5.749	6	0.251	5.9219	6	0.0781	5.8274	6	0.1726	6.2189	6	0.2189	10.3896	4.02153
P3	10.1091	10	0.1091	9.9101	10	0.0899	10.1327	10	0.1327	9.9749	10	0.0251	10.1652	10	0.1652	6.264	3.14905
Optotrak_rot_z
	M1	Ref1	Dev1	M2	Ref2	Dev2	M3	Ref3	Dev3	M4	Ref4	Dev4	M5	Ref5	Dev5	Mean in arcmin	SD in arcmin
P1	1.99334	2	0.00665908	1.99743	2	0.00257103	1.99065	2	0.00935167	2.0136	2	0.0136021	1.99459	2	0.00540984	0.451125	0.251058
P2	5.98097	6	0.0190329	5.99088	6	0.00912423	5.98393	6	0.0160739	5.99659	6	0.00340952	5.99093	6	0.00906961	0.680522	0.372951
P3	9.98035	10	0.019649	9.98937	10	0.0106251	9.98529	10	0.0147127	10.0093	10	0.00928852	9.97726	10	0.0227384	0.924165	0.345363
